# Supplementary material for: Perceived Social Support Increases Creativity: Experimental Evidence
Source: Int J Environ Res Public Health. 2022 Sep 19;19(18):11841. doi: 10.3390/ijerph191811841 (PMC9517368; doi:10.3390/ijerph191811841)
Supplement: Supplementary file 1 [file ijerph-19-11841-s001.zip]

Archive with 1 entries (1 files):
- ijerph-1894704-supplementary.pdf
